# Supplementary material for: Textile-Based Body Capacitive Sensing for Knee Angle Monitoring
Source: Sensors (Basel). 2023 Dec 6;23(24):9657. doi: 10.3390/s23249657 (PMC10747625; doi:10.3390/s23249657)
Supplement: Supplementary file 1 [file sensors-23-09657-s001.zip]

Archive with 1 entries (1 files):
- sensors-2713477-supplementary.pdf
